# Supplementary material for: The Hybrid Stylus: A Multi-Surface Active Stylus for Interacting with and Handwriting on Paper, Tabletop Display or Both
Source: Sensors (Basel). 2022 Sep 18;22(18):7058. doi: 10.3390/s22187058 (PMC9500929; doi:10.3390/s22187058)
Supplement: Supplementary file 1 [file sensors-22-07058-s001.zip]

Archive with 1 entries (1 files):
- sensors-1901714-Video S1.mp4
